# Supplementary material for: Mechanical strain exacerbates Pseudomonas infection in an organoid-based pneumonia-on-a-chip model
Source: J Clin Invest. 2025 Nov 18;136(2):e192454. doi: 10.1172/JCI192454 (PMC12807462; doi:10.1172/JCI192454)
Supplement: Supporting data values [file jci-136-192454-s255.xlsx]

## Sheet: Figure 1D
Mean Fluorescence intensity HTI-56
	5% Stretch				10% Stretch
Experiment 1	Chip 1- ODAECs	Area	Mean		Chip 7- ODAECs	Area	Mean
	1	1048576	19112		1	1048576	24719
	2	1048576	15695		2	1048576	22268
	3	1048576	20266		3	1048576	23746
	4	1048576	21962		4	1048576	21291
	5	1048576	23664		5	1048576	20405
	6	1048576	19691		6	1048576	18859
	7	1048576	14451				21881.3
	8	1048576	16564
	9	1048576	14451
			18428.4
	Chip 3- ODAECs	Area	Mean		Chip 9- ODAECs	Area	Mean
	1	1048576	22829		1	1048576	22256
	2	1048576	21719		2	1048576	22221
	3	1048576	20644		3	1048576	20233
	4	1048576	19539		4	1048576	20616
	5	1048576	19888		5	1048576	20299
	6	1048576	20054		6	1048576	20516
	7	1048576	19979		7	1048576	20078
	8	1048576	21213		8	1048576	19750
	9	1048576	21756				20746.1
			20846.8
	Chip 5- CAPECs	Area	Mean		Chip 11- CAPECs	Area	Mean
	1	1048576	18563		1	1048576	11810
	2	1048576	12911		2	1048576	7858
	3	1048576	13476		3	1048576	10717
	4	1048576	13116		4	1048576	8692
	5	1048576	12170		5	1048576	12271
	6	1048576	12415		6	1048576	11901
	7	1048576	10829		7	1048576	11692
			13354.3		8	1048576	8959
							10298.6
	5% Stretch				10% Stretch
Experiment 2	Chip 15- ODAECs	Area	Mean		Chip 11- ODAECs	Area	Mean
	1	1048576	15770		1	1048576	22881
	2	1048576	15909		2	1048576	19007
	3	1048576	15903		3	1048576	17212
	4	1048576	16238		4	1048576	18455
	5	1048576	16814		5	1048576	18365
	6	1048576	16750		6	1048576	22649
	7	1048576	18432		7	1048576	24548
	8	1048576	22976		8	1048576	26783
	9	1048576	28785				21237.5
			18619.7
	Chip 23- ODAECs	Area	Mean		Chip 19- ODAECs	Area	Mean
	1	1048576	15124		1	1048576	15335
	2	1048576	14935		2	1048576	20091
	3	1048576	16972		3	1048576	19062
	4	1048576	18000		4	1048576	19739
	5	1048576	22299		5	1048576	18726
	6	1048576	28284		6	1048576	21894
			19269		7	1048576	24576
					8	1048576	25257
							20585
	Chip 2- CPAECs	Area	Mean		Chip 7- CPAECs	Area	Mean
	1	1048576	5623		1	1048576	5759
	2	1048576	6077		2	1048576	5962
	3	1048576	6612		3	1048576	6685
	4	1048576	6910		4	1048576	4753
	5	1048576	6758		5	1048576	2433
	6	1048576	6310		6	1048576	5265
	7	1048576	7024		7	1048576	3283
	8	1048576	6394		8	1048576	6024
	9	1048576	7262		9	1048576	4189
			6552.22				4928.11
Experiment 3	Chip 10 - ODAECs	Area	Mean		Chip 20- ODAECs	Area	Mean
	1	1048576	29561		1	1048576	18769
	2	1048576	28993		2	1048576	15345
	3	1048576	28386		3	1048576	17971
	4	1048576	26691		4	1048576	15205
	5	1048576	25746		5	1048576	15406
	6	1048576	24042		6	1048576	14831
	7	1048576	25565		7	1048576	13632
			26997.7				15879.9
	Chip 6- CPAECs	Area	Mean		Chip 16- CPAECs	Area	Mean
	1	1048576	8828		1	1048576	8018
	2	1048576	4646		2	1048576	7407
	3	1048576	8250		3	1048576	7761
	4	1048576	7829		4	1048576	8697
	5	1048576	6523		5	1048576	7608
	6	1048576	6003		6	1048576	8298
	7	1048576	8212		7	1048576	9048
			7184.43				8119.57
Experiment 4	Chip7 - ODAECs	Area	Mean		Chip19 - ODAECs	Area	Mean
	1	1048576	29517		1	1048576	23822
	2	1048576	34705		2	1048576	23873
	3	1048576	34515		3	1048576	26808
	4	1048576	40446		4	1048576	28486
	5	1048576	46564		5	1048576	27997
	6	1048576	40021		6	1048576	29255
	7	1048576	49838		7	1048576	25741
	8	1048576	49325		8	1048576	34451
			40616.4		9	1048576	35001
					10	1048576	36545
							29197.9
	Chip5 - CPAECs	Area	Mean		Chip2 - CPAECs	Area	Mean
	1	1048576	44664		1	1048576	15542
	2	1048576	26676		2	1048576	33586
	3	1048576	21148		3	1048576	33515
	4	1048576	29182		4	1048576	30236
	5	1048576	12527		5	1048576	23685
	6	1048576	22023		6	1048576	22579
	7	1048576	26743		7	1048576	20503
	8	1048576	31280				25663.7
			26780.4

## Sheet: Figure 1E
Experiment	Sample	Target	∆Ct	Rel. Expr. (2-∆Ct)	Target	∆Ct	Rel. Expr. (2-∆Ct)	Target	∆Ct	Rel. Expr. (2-∆Ct)
Exp 1	CPAECs 5%	ABCA3	10.795	0.000562835	SFTPC	DL		SFTPB	DL
Exp 2	CPAECs 5%	ABCA3	12.07	0.000232578	SFTPC	DL		SFTPB	12.25
Exp 3	CPAECs 5%	ABCA3	10.865	0.000536178	SFTPC	DL		SFTPB	DL
Exp 1	CPAECs 10%	ABCA3	10.77	0.000572673	SFTPC	DL		SFTPB	DL
Exp 2	CPAECs 10%	ABCA3	12.28	0.000201072	SFTPC	DL		SFTPB	11.82
Exp 3	CPAECs 10%	ABCA3	10.245	0.000824039	SFTPC	DL		SFTPB	DL
Exp 1	ODAECs 5%	ABCA3	0.655	0.635075	SFTPC	-6.795	111.045	SFTPB	-6.46	88.0347
Exp 2	ODAECs 5%	ABCA3	-0.08	1.05702	SFTPC	-5.675	51.0911	SFTPB	-6.735	106.521
Exp 3	ODAECs 5%	ABCA3	-0.695	1.61888	SFTPC	-5.39	41.9326	SFTPB	-6.895	119.015
Exp 1	ODAECs 10%	ABCA3	0.575	0.671286	SFTPC	-6.415	85.3311	SFTPB	-6.325	80.1705
Exp 2	ODAECs 10%	ABCA3	0.425	0.744839	SFTPC	-5.12	34.7755	SFTPB	-6.555	94.0268
Exp 3	ODAECs 10%	ABCA3	-0.335	1.26138	SFTPC	-4.415	21.3328	SFTPB	-6.745	107.262
Exp 1	CPAECs 5%	HOPX	9.625	-0.00126644	AGER	DL		PDPN	DL
Exp 2	CPAECs 5%	HOPX	12.295	-0.000198992	AGER	14.995	3.06235e-05	PDPN	DL
Exp 3	CPAECs 5%	HOPX	11.87	-0.000267162	AGER	DL		PDPN	DL
Exp 1	CPAECs 10%	HOPX	9.58	-0.00130657	AGER	DL		PDPN	DL
Exp 2	CPAECs 10%	HOPX	12.315	-0.000196253	AGER	16.045	1.47902e-05	PDPN	DL
Exp 3	CPAECs 10%	HOPX	12.115	-0.000225435	AGER	DL		PDPN	DL
Exp 1	ODAECs 5%	HOPX	-2.36	5.1337	AGER	-0.865	1.82134	PDPN	7.11	0.00723897
Exp 2	ODAECs 5%	HOPX	-2.455	5.48313	AGER	-1.255	2.38667	PDPN	6.155	0.0140333
Exp 3	ODAECs 5%	HOPX	-3.525	11.5115	AGER	-0.985	1.97931	PDPN	2.91	0.133046
Exp 1	ODAECs 10%	HOPX	-2.47	5.54044	AGER	-0.67	1.59107	PDPN	6.42	0.0116785
Exp 2	ODAECs 10%	HOPX	-2.45	5.46416	AGER	-1	2	PDPN	6.095	0.0146293
Exp 3	ODAECs 10%	HOPX	-3.24	9.44794	AGER	-0.765	1.69937	PDPN	2.97	0.127627

## Sheet: Figure 1H
Total CFUs	ODAECs-5%			ODAECs-10%			CPAECs-5%			CPAECs-10%
	Chip1	Chip2	Chip3	Chip1	Chip2	Chip3	Chip1	Chip2	Chip3	Chip1	Chip2	Chip3
Exp.3	44300	108000	53900	242000	1190000	936000	2750	0	50	6770	21500	1030
Exp.4	23900	14800	13200	470000	2700000	181000	250		600	6300	2600	367
Exp.5	9300	2670		61500	24100		1200	0	250	1450	0	0
Exp.6-1	2710000	981000	1200000	3240000	2080000	4190000	46700	60000		13300	253000
Exp.6-2	323000	1670000	1650000	3470000	2090000	4690000
Exp.7	133.333	1266.67	500	3053.33	6166.67	66260
log CFUs	ODAECs-5%			ODAECs-10%			CPAECs-5%			CPAECs-10%
	Chip1	Chip2	Chip3	Chip1	Chip2	Chip3	Chip1	Chip2	Chip3	Chip1	Chip2	Chip3
Exp.3	4.64641	5.03343	4.7316	5.38382	6.07555	5.97128	3.43949	0	1.70757	3.83065	4.33246	3.01326
Exp.4	4.37842	4.17029	4.12061	5.6721	6.43136	5.25768	2.39967		2.77887	3.79941	3.41514	2.56585
Exp.5	3.96853	3.42667		4.78888	4.38204		3.07954	0	2.39967	3.16167	0	0
Exp.6-1	6.43297	5.99167	6.07918	6.51055	6.31806	6.62221	4.66933	4.77816		4.12388	5.40312
Exp.6-2	5.5092	6.22272	6.21748	6.54033	6.32015	6.67117
Exp.7	2.12494	3.10266	2.69897	3.48477	3.79005	4.82125

## Sheet: Figure 1I
Papp [cm/s]	CPAECs-5% 12hpi			CPAECs-10% 12 hpi			ODAECs-5% 12hpi			ODAECs-10% 12hpi
	Chip1	Chip2	Chip3	Chip1	Chip2	Chip3	Chip1	Chip2	Chip3	Chip1	Chip2	Chip3
Exp.3	5.629e-06	5.153e-06	4.917e-06	2.009e-05	2.331e-05	2.265e-05	7.463e-06	8.31e-06	2.615e-05	3.038e-05	2.897e-05	2.624e-05
Exp.4	1.153e-05	1.2e-05	1.401e-05	2.083e-06	1.282e-05	1.93e-05	2.525e-05	2.281e-05	3.066e-05	2.915e-05	3.125e-05	3.102e-05
Exp.5	5.49e-06	2.463e-06	6.56e-06	6.116e-06	2.871e-06	1.713e-06	7.166e-06	8.08e-06		1.385e-05	1.456e-05
Exp.6-1	1.9874e-05	2.3313e-05		2.5991e-05	2.5935e-05		3.679e-05	4.109e-05	2.963e-05	4.0015e-05	3.4508e-05	4.0877e-05
Exp.6-2							2.6186e-05	3.0459e-05	3.1327e-05	2.7783e-05	3.1435e-05	3.1962e-05
Exp.7							4.0715e-05	3.423e-05	2.8448e-05	5.526e-05	4.3585e-05	4.9186e-05

## Sheet: Figure S1A
Papp [cm/s]	CPAECs-5%			CPAECs-10%			ODAECs-5%			ODAECs-10%
Exp.1	5.972e-06	1.674e-06	2.64e-06	9.083e-07	1.042e-06	2.717e-06	1.113e-06	1.451e-06	3.202e-06	1.117e-06	8.999e-07	9.76e-07
Exp.2	3.352e-06	1.641e-06	1.473e-06	2.745e-06	2.73e-06	2.193e-06	2.065e-06	2.209e-06	3.496e-06	2.324e-06	6.341e-06	5.065e-06
Exp.3	7.991e-07	7.15e-07	8.129e-07	2.259e-06	2.224e-06	2.112e-06	2.03e-06	2.384e-06	2.899e-06	2.244e-06	2.903e-06	3.235e-06
Exp.4	0	0	0	0	0	4.302e-08	1.366e-11	0	4.018e-08	1.628e-07	9.935e-08	1.43e-07
Exp.5	1.2e-06	1.954e-06	1.728e-06	1.309e-06	1.115e-06	6.353e-07	1.932e-06	1.524e-06		2.324e-06	1.344e-06
Exp.6-1	1.8417e-06	1.0867e-06		1.9494e-06	1.5352e-06		1.8184e-06	1.4304e-06	2.4263e-06	1.3207e-06	1.6392e-06	4.3395e-06
Exp.6-2							1.9541e-06	2.3367e-06	5.6694e-06	2.7754e-06	4.4966e-06	5.2329e-06
Exp.7							2.6648e-06	3.5056e-06	2.9163e-06	4.987e-06	4.0361e-06	6.0145e-06

## Sheet: Figure S2A
Mean Fluorescence intensity HTI-56
	5% Stretch				10% Stretch
Experiment 1	Chip 1- ODAECs	Area	Mean		Chip 7- ODAECs	Area	Mean
	1	1048576	10566		1	1048576	13387
	2	1048576	10358		2	1048576	14121
	3	1048576	11433		3	1048576	16108
			10785.7				14538.7
	Chip 3- ODAECs	Area	Mean		Chip 9- ODAECs	Area	Mean
	1	1048576	24218		1	1048576	17414
	2	1048576	22264		2	1048576	15849
	3	1048576	21794		3	1048576	15733
			22029				16332
	Chip 5- CAPECs	Area	Mean		Chip 11- CAPECs	Area	Mean
	1	1048576	13920		1	1048576	10729
	2	1048576	15294		2	1048576	10095
	3	1048576	14306		3	1048576	12754
			14506.7				11192.7
	5% Stretch				10% Stretch
Experiment 2	Chip 15- ODAECs	Area	Mean		Chip 11- ODAECs	Area	Mean
	1	1048576	25395		1	1048576	27792
	2	1048576	23299		2	1048576	34734
	3	1048576	22915		3	1048576	21230
	4	1048576	22516		4	1048576	24438
	5	1048576	22398		5	1048576	25388
	6	1048576	22672		6	1048576	25092
	7	1048576	23599		7	1048576	25393
			23256.3				26295.3
	Chip 23- ODAECs	Area	Mean		Chip 19- ODAECs	Area	Mean
	1	1048576	26268		1	1048576	27681
	2	1048576	26963		2	1048576	26444
	3	1048576	26514		3	1048576	25698
	4	1048576	27362		4	1048576	24943
	5	1048576	24390		5	1048576	26306
	6	1048576	27251		6	1048576	22676
	7	1048576	30441		7	1048576	28469
			27027				26031
	Chip 2- CPAECs	Area	Mean		Chip 7- CPAECs	Area	Mean
	1	1048576	22679		1	1048576	20651
	2	1048576	24973		2	1048576	16832
	3	1048576	25110		3	1048576	16311
	4	1048576	23539		4	1048576	18470
	5	1048576	23785		5	1048576	20562
	6	1048576	24187		6	1048576	23139
			24045.5				19327.5
Experiment 3	Chip 10 - ODAECs	Area	Mean		Chip 20- ODAECs	Area	Mean
	1	1048576	27796		1	1048576	21142
	2	1048576	23653		2	1048576	21959
	3	1048576	21673		3	1048576	19254
	4	1048576	21112		4	1048576	14275
	5	1048576	17443		5	1048576	14059
	6	1048576	14011		6	1048576	13504
	7	1048576	12087		7	1048576	13360
			19682.1		8	1048576	11864
							16177.1
	Chip 6- CPAECs	Area	Mean		Chip 16- CPAECs	Area	Mean
	1	1048576	17841		1	1048576	7974
	2	1048576	14276		2	1048576	8161
	3	1048576	12833		3	1048576	10568
	4	1048576	12018		4	1048576	11840
	5	1048576	11357		5	1048576	16987
	6	1048576	10571		6	1048576	10748
	7	1048576	11078
			12853.4				11046.3

## Sheet: Figure S2C
Sample	Condition	Target	∆Ct	Rel. Expr. (2-∆Ct)	Target	∆Ct	Rel. Expr. (2-∆Ct)	Target	∆Ct	2-∆Ct	Target	∆Ct	Rel. Expr. (2-∆Ct)	Target	∆Ct	Rel. Expr. (2-∆Ct)	Target	∆Ct	2-∆Ct
Organoids	D1	ABCA3	3.25	0.105112	SFTPC	-7.17	144.007	SFTPB	-3.78	13.737	HOPX	7.105	0.0072641	AGER	7.35	0.00612956	PDPN	11.22	0.000419221
Organoids	D2	ABCA3	3.145	0.113047	SFTPC	-6.725	105.786	SFTPB	-4.075	16.8538	HOPX	6.325	0.0124734	AGER	6.36	0.0121744	PDPN	8.75	0.00232267
Organoids	D1	ABCA3	1.185	0.439825	SFTPC	-5.66	50.5626	SFTPB	-5.575	47.6697	HOPX	3.44	0.0921418	AGER	1.4	0.378929	PDPN	8.375	0.00301213
Organoids	D4	ABCA3	3.57	0.0842021	SFTPC	-3.6	12.1257	SFTPB	-4.22	18.6357	HOPX	4.975	0.0317962	AGER	3.87	0.0683934	PDPN	10.045	0.000946572
Organoids	D3	ABCA3	4.805	0.0357726	SFTPC	-6.32	79.8932	SFTPB	-4.325	20.0426	HOPX	5.475	0.0224833	AGER	4.845	0.0347944	PDPN	10.36	0.000760903
Chip1 D1	+Endo static	ABCA3	0.605	0.657471	SFTPC	-3.37	10.3388	SFTPB	-5.91	60.1295	HOPX	-1.875	3.66802	AGER	-1.565	2.95878	PDPN	6.31	0.0126038
Chip1 D1	+Endo stretch	ABCA3	0.715	0.609205	SFTPC	-4.02	16.2234	SFTPB	-5.755	54.0042	HOPX	-1.9	3.73213	AGER	-1.665	3.17114	PDPN	5.61	0.0204749
Chip1 D1	-Endo static	ABCA3	0.085	0.942785	SFTPC	-6.505	90.8239	SFTPB	-6.495	90.1965	HOPX	-1.64	3.11666	AGER	-1.325	2.50533	PDPN	7.235	0.00663816
Chip1 D1	-Endo stretch	ABCA3	0.115	0.923382	SFTPC	-8.2	294.067	SFTPB	-6.835	114.167	HOPX	-2.015	4.04181	AGER	-1.52	2.86791	PDPN	7.335	0.00619363
Chip2 D2	+Endo static	ABCA3	-0.25	1.18921	SFTPC	-5.06	33.3589	SFTPB	-6.505	90.8239	HOPX	-1.97	3.91768	AGER	-2.045	4.12673	PDPN	3.965	0.0640348
Chip2 D2	+Endo stretch	ABCA3	-0.095	1.06807	SFTPC	-5.47	44.3235	SFTPB	-6.25	76.1093	HOPX	-2.05	4.14106	AGER	-2.135	4.39237	PDPN	4.145	0.0565237
Chip2 D2	-Endo static	ABCA3	-0.395	1.31494	SFTPC	-5.735	53.2607	SFTPB	-6.42	85.6274	HOPX	-1.84	3.5801	AGER	-1.11	2.15846	PDPN	5.02	0.0308198
Chip2 D2	-Endo stretch	ABCA3	-0.575	1.48968	SFTPC	-5.81	56.1028	SFTPB	-6.48	89.2636	HOPX	-1.82	3.53081	AGER	-1.33	2.51403	PDPN	5.06	0.029977
Chip3 D3	+Endo static	ABCA3	-0.215	1.1607	SFTPC	-5.885	59.0965	SFTPB	-6.72	105.42	HOPX	-1.485	2.79917	AGER	-1.96	3.89062	PDPN	5.835	0.0175182
Chip3 D3	+Endo stretch	ABCA3	0.775	0.584389	SFTPC	-5.205	36.886	SFTPB	-5.815	56.2975	HOPX	-0.9	1.86607	AGER	-1.48	2.78949	PDPN	5.375	0.00577886
Chip3 D3	-Endo static	ABCA3	-0.015	1.01045	SFTPC	-7.25	152.219	SFTPB	-6.395	84.1563	HOPX	-0.905	1.87254	AGER	-0.55	1.46409	PDPN	7.435	0.009068
Chip3 D3	-Endo stretch	ABCA3	-0.07	1.04972	SFTPC	-7.595	193.34	SFTPB	-6.45	87.4266	HOPX	-0.99	1.98618	AGER	-0.92	1.89212	PDPN	6.785	0.009068
Transwell D4	LLI	ABCA3	-0.085	1.06069	SFTPC	-2.07	4.19887	SFTPB	-5.73	53.0765	HOPX	-0.995	1.99308	AGER	-1.375	2.59368	PDPN	6.475	0.0112417
Transwell D4	ALI	ABCA3	-0.475	1.38992	SFTPC	-1.73	3.31728	SFTPB	-5.845	57.4805	HOPX	-1.01	2.01391	AGER	-0.955	1.93858	PDPN	6.19	0.013697
Transwell D1	LLI	ABCA3	2.815	0.142102	SFTPC	3.38	0.0960547	SFTPB	-5.045	33.0139	HOPX	-0.47	1.38511	AGER	-1.19	2.28153	PDPN	8.17	0.00347204
Transwell D1	ALI	ABCA3	1.89	0.269807	SFTPC	2.795	0.144086	SFTPB	-5.64	49.8665	HOPX	-0.595	1.51047	AGER	-0.895	1.85961	PDPN	8.145	0.00353273
Transwell D3	ALI	ABCA3	0.69	0.619854	SFTPC	-3.985	15.8345	SFTPB	-5.975	62.9005	HOPX	-0.93	1.90528	AGER	-1.415	2.6666	PDPN	6.38	0.0120068
Transwell D3	LLI	ABCA3	0.07	0.952638	SFTPC	-5.385	41.7875	SFTPB	-6.465	88.3403	HOPX	-0.865	1.82134	AGER	-1.65	3.13834	PDPN	6.57	0.0105253
D = donor
LLI = liquid-liquid interface
ALI = air-liquid interface

## Sheet: Figure S2D
Mean Fluorescence intensity HTI-56									Mean Fluorescence intensity pro-SPC
Exp. 1 static		Area	Mean	Exp. 1 stretch		Area	Mean		Exp. 1 static		Area	Mean	Exp. 1 stretch		Area	Mean
+ Endo-Chip3	1	1048576	41732	+ Endo-Chip6	1	1048576	30037		+ Endo-Chip3	1	1048576	20133	+ Endo-Chip6	1	1048576	29701
	2	1048576	33883		2	1048576	21685			2	1048576	17376		2	1048576	23094
	3	1048576	29454		3	1048576	29143			3	1048576	17337		3	1048576	23609
	4	1048576	29138		4	1048576	29256			4	1048576	17605		4	1048576	21861
	5	1048576	31053		5	1048576	29279			5	1048576	17403		5	1048576	19069
	6	1048576	26486		6	1048576	31143			6	1048576	18370		6	1048576	19900
	7	1048576	26963		7	1048576	30324			7	1048576	18739		7	1048576	18664
	8	1048576	29820		8	1048576	36481			8	1048576	24330		8	1048576	18118
		MW	31066.1		9	1048576	35304			9	1048576	28171		9	1048576	17727
						MW	30294.7				MW	18911.6			MW	21304.8
Exp. 1 static				Exp. 1 stretch
w/o Endo	1	1048576	38677	w/o Endo	1	1048576	35955		Exp. 1 static				Exp. 1 stretch
Chip9	2	1048576	40604	Chip12	2	1048576	36205		w/o Endo	1	1048576	33929	w/o Endo	1	1048576	36015
	3	1048576	37962		3	1048576	33888		Chip9	2	1048576	35265	Chip12	2	1048576	35076
	4	1048576	35901		4	1048576	34235			3	1048576	30212		3	1048576	31007
	5	1048576	40742		5	1048576	42403			4	1048576	32120		4	1048576	29669
	6	1048576	44065		6	1048576	42319			5	1048576	28171		5	1048576	36460
	7	1048576	47189		7	1048576	41483			6	1048576	31445		6	1048576	34754
	8	1048576	49048		8	1048576	44587			7	1048576	33569		7	1048576	35595
	9	1048576	40390			MW	38884.4			8	1048576	29039		8	1048576	37258
		MW	41619.8							9	1048576	33218			MW	34479.2
											MW	31885.3
Exp. 2 static		Area	Mean	Exp. 2 stretch		Area	Mean
+ Endo-Chip15	1	1048576	49888	+ Endo-Chip18	1	1048576	44608		Exp. 2 static		Area	Mean	Exp. 2 stretch		Area	Mean
	2	1048576	55920		2	1048576	33624		+ Endo-Chip15	1	1048576	37257	+ Endo-Chip18	1	1048576	41476
	3	1048576	60052		3	1048576	37858			2	1048576	35756		2	1048576	39324
	4	1048576	60257		4	1048576	42998			3	1048576	34523		3	1048576	32046
	5	1048576	58739		5	1048576	37798			4	1048576	36305		4	1048576	40624
	6	1048576	58386		6	1048576	40264			5	1048576	42194		5	1048576	39258
	7	1048576	54369		7	1048576	52805			6	1048576	38573		6	1048576	35450
	8	1048576	48426		8	1048576	51234			7	1048576	40267		7	1048576	38308
	9	1048576	54753		9	1048576	63010			8	1048576	48923		8	1048576	41968
		MW	55643.3			MW	44911				MW	39224.8		9	1048576	40977
														10	1048576	46257
Exp. 2 static				Exp. 2 stretch											MW	39356.9
w/o Endo	1	1048576	43711	w/o Endo	1	1048576	51387
Chip21	2	1048576	39164	Chip24	2	1048576	48115		Exp. 2 static				Exp. 2 stretch
	3	1048576	32764		3	1048576	50745		w/o Endo	1	1048576	46665	w/o Endo	1	1048576	39684
	4	1048576	37024		4	1048576	47299		Chip21	2	1048576	42352	Chip24	2	1048576	31149
	5	1048576	34785		5	1048576	49344			3	1048576	34072		3	1048576	31023
	6	1048576	36966		6	1048576	44167			4	1048576	39629		4	1048576	32485
	7	1048576	31354		7	1048576	46315			5	1048576	39670		5	1048576	38476
	8	1048576	29681		8	1048576	47640			6	1048576	43862		6	1048576	35590
		MW	34534		9	1048576	47718			7	1048576	36073		7	1048576	36377
						MW	48081.1			8	1048576	30346		8	1048576	37016
											MW	39083.6		9	1048576	42492
Exp.3 static		Area	Mean	Exp.3 stretch		Area	Mean								MW	36032.4
+ Endo-Chip3	1	1048576	28417	+ Endo-Chip9	1	1048576	27971
	2	1048576	28340		2	1048576	24194		Exp.3 static		Area	Mean	Exp.3 stretch		Area	Mean
	3	1048576	26550		3	1048576	25320		+ Endo-Chip3	1	1048576	16522	+ Endo-Chip9	1	1048576	32850
	4	1048576	25092		4	1048576	26888			2	1048576	14831		2	1048576	27759
	5	1048576	23049		5	1048576	23306			3	1048576	15272		3	1048576	31222
	6	1048576	25278		6	1048576	22712			4	1048576	18420		4	1048576	30628
		MW	26121		7	1048576	27022			5	1048576	17662		5	1048576	24902
					8	1048576	26347			6	1048576	20836		6	1048576	26251
						MW	25470				MW	17257.2		7	1048576	29754
														8	1048576	30873
Exp.3 static				Exp.3 stretch											MW	28935.3
w/o Endo	1	1048576	40119	w/o Endo	1	1048576	40124
Chip6	2	1048576	49033	Chip12	2	1048576	35076
	3	1048576	42718		3	1048576	28836		Exp.3 static				Exp.3 stretch
	4	1048576	45147		4	1048576	39394		w/o Endo	1	1048576	23904	w/o Endo	1	1048576	34888
	5	1048576	45683		5	1048576	42962		Chip6	2	1048576	25861	Chip12	2	1048576	35403
	6	1048576	42325		6	1048576	43777			3	1048576	27582		3	1048576	29155
	7	1048576	42640		7	1048576	47019			4	1048576	31524		4	1048576	29956
		MW	44591			MW	39598.3			5	1048576	30452		5	1048576	33355
										6	1048576	35778		6	1048576	32305
										7	1048576	37592		7	1048576	30245
										8	1048576	32960			MW	32186.7
											MW	30706.6

## Sheet: Figure S4B
	Total CFUs	ODAECs-5%			ODAECs-10%			CPAECs-5%			CPAECs-10%
		Chip1	Chip2	Chip3	Chip1	Chip2	Chip3	Chip1	Chip2	Chip3	Chip1	Chip2	Chip3
	Exp.3	33300000	42700000	48000000	72300000	55700000	81300000	25000000	45400000	25900000	37000000	36500000	80400000
	Exp.4	1100000000	39500000	2180000000	602000000	763000000	294000000	327000000	340000000	155000000	1660000000	525000000	139000000
	Exp.5	23200000	18200000		30300000	46800000		30900000	14100000	40100000	31500000	16100000	22600000
	Exp.6-1	70500000	85700000	110000000	25500000	60500000	85600000	170000000	243000000		69300000	111000000
	Exp.6-2	125000000	69800000	100000000	55100000	47500000	359000000
	Exp.7	2.83333e+07	161333333	552000000	261333333	365333333	306666667
	log CFUs	ODAECs-5%			ODAECs-10%			CPAECs-5%			CPAECs-10%
		Chip1	Chip2	Chip3	Chip1	Chip2	Chip3	Chip1	Chip2	Chip3	Chip1	Chip2	Chip3
	Exp.3	7.52244	7.63043	7.68124	7.85914	7.74586	7.91009	7.39794	7.65706	7.4133	7.5682	7.56229	7.90526
	Exp.4	9.04139	7.5966	9.33846	8.7796	8.88252	8.46835	8.51455	8.53148	8.19033	9.22011	8.72016	8.14301
	Exp.5	7.36549	7.26007		7.48144	7.67025		7.48996	7.14922	7.60314	7.49831	7.20683	7.35411
	Exp.6-1	7.84819	7.93298	8.04139	7.40654	7.78176	7.93247	8.23045	8.38561		7.84073	8.04532
	Exp.6-2	8.09691	7.84386	8	7.74115	7.67669	8.55509
	Exp.7	7.4523	8.20772	8.74194	8.41719	8.56269	8.48667

## Sheet: Figure S4C
IL-6 (pg/mL)	ODAECs-5%			ODAECs-10%			CPAECs-5%			CPAECs-10%			ODAECs-5% 12 hpi			ODAECs-10% 12hpi			CPAECs-5% 12hpi			CPAECs-10% 12hpi
	Chip1	Chip2	Chip3	Chip1	Chip2	Chip3	Chip1	Chip2	Chip3	Chip1	Chip2	Chip3	Chip1	Chip2	Chip3	Chip1	Chip2	Chip3	Chip1	Chip2	Chip3	Chip1	Chip2	Chip3
Exp.3	0	9.563	0	0	5.593	7.215	29	80.45	6.715	22.34	24.13	7.215	1265.5	1112.5	900.5	1009	789	668	13240	8390	8990	10395	10695	8495
Exp.4	15.29	13.05	0	8.796	8.58	0	92.02	77.07	30.12	55.72	43.88	44.47	976.2	837.5	835.7	537.5	607.1	525.2	2479	2876.5	3165	2545	3563.5	1345
Exp.5	0	0	0	0	0	0	47.83	0		122.4	0		20.71	53.04		14.84	27.6		9830	11380		1036	508.5
Exp.6-1	0	0	0	0	0	0	36.22	31.89		48.87	25.15		923.3	628.5	353.2	287.8	582.4	78.29	20435	20095		12685	16180
Exp.6-2	0	0	0	0	0	0							643.8	569.2	702.3	437.9	253.8	233.3
Exp.7	8.648	5.573	7.535	7.11	7.514	8.585							468.5	768.9	680.3	499.4	878.9	740.2
IL-8 (pg/mL)	ODAECs-5%			ODAECs-10%			CPAECs-5%			CPAECs-10%			ODAECs-5% 12 hpi			ODAECs-10% 12hpi			CPAECs-5% 12hpi			CPAECs-10% 12hpi
	Chip1	Chip2	Chip3	Chip1	Chip2	Chip3	Chip1	Chip2	Chip3	Chip1	Chip2	Chip3	Chip1	Chip2	Chip3	Chip1	Chip2	Chip3	Chip1	Chip2	Chip3	Chip1	Chip2	Chip3
Exp.3	0	198.4	67.53	0	165.9	54.64	0	0	1390	144.2	78.38	0	5810	5535	4234	3721.5	2188.5	3338	38735	30450	31365	34820	35530	29880
Exp.4	44.23	91.79	87.88	417.9	39.78	59.58	561.2	520.7	243.1	336.8	312.8	0	5978	6042	5661	3903	4124	4583	6879	6925	10000	4057	7002	8074
Exp.5	0	0		0	0		0	0		0	0		1689	2504		1201	1054		38775	2801	41495	43480	8995	6045
Exp.6-1	60.59	53.35	54.24	61.33	74.55	88.11	875	813		1148	820.5		5025	4853	3599	3031.5	3342	1751	53650	53950		38605	40520
Exp.6-2	40.11	49.22	84.16	48.05	32.8	43.93							3368.5	3679.5	4777.5	3197.5	2999.5	2518.5
Exp.7	218.2	270.7	195.8	271.6	298.2	276.2							5405	6700	6254	5559	6559	6097

[truncated: 2 more sheets: Tabelle11, Tabelle12]
